# Supplementary material for: Sensitivity of Zea mays and Soil Microorganisms to the Toxic Effect of Chromium (VI)
Source: Int J Mol Sci. 2022 Dec 22;24(1):178. doi: 10.3390/ijms24010178 (PMC9820705; doi:10.3390/ijms24010178)
Supplement: Supplementary file 1 [file ijms-24-00178-s001.zip]

Archive with 1 entries (1 files):
- ijms-2109139-supplementary.pdf
